# Supplementary material for: Genetic variation in Northern Thailand Hill Tribes: origins and relationships with social structure and linguistic differences
Source: BMC Evol Biol. 2007 Aug 16;7(Suppl 2):S12. doi: 10.1186/1471-2148-7-S2-S12 (PMC1963483; doi:10.1186/1471-2148-7-S2-S12)
Supplement: Additional file 1 — Summary of the data used in the Asian databases. The Excel file AdditionalFile_Besaggio_et_al.xls includes name, geographic location, sample size, language and bibliographic references for each population used in the BAPS analyses. [file 1471-2148-7-S2-S12-S1.xls]

## Sheet: mtDNA
	Human mtDNA HVS1 (304bp) Asian database used in Besaggio et al.
	Population	Region	Sample size	Language	Ref.
1	Aini	China, Yunnan, Xishuanbanna	47	Sino-Tibetan, Tibeto-Burman, Lolo-Burmese.	Wen et al. 2004
2	Akha	Thailand	91	Sino-Tibetan, Tibeto-Burman, Lolo-Burmese, Loloish, Southern, Akha.	Oota et al. 2001
3	Altaici	Siberia	17	Altaic, Turkic-Mongolian.	Shields et al. 1993
4	Ami	Taiwan	20	Austronesian, Formosan, Paiwanic.	Tajima et al. 2003
5	Atayal	Taiwan	20	Austronesian, Formosan, Atayalic.	Tajima et al. 2003
6	Bai1	China, Yunnan, Dali	40	Sino-Tibetan, Tibeto-Burman, Bai.	Wen et al. 2004
7	Bai2	China, Yunnan, Xishuanbanna	19	Sino-Tibetan, Tibeto-Burman, Bai.	Wen et al. 2004
8	Bai3	China, Yunnan, Dali	31	Sino-Tibetan, Tibeto-Burman, Bai.	Yao et al. 2002 b
9	Baksa	India, Utter Pradesh	18	Indo-European, Indo-Iranian, Indo-Aryan, Eastern zone, Unclassified.	Kivisild et al. 1999
10	Bunun	Taiwan	20	Austronesian, Formosan, Paiwanic.	Tajima et al. 2003
11	Daur	China, North	45	Altaic, Mongolian, Eastern, Dagur.	Kong et al. 2003
12	Dai1	China, Yunnan, Xishuangbanna	21	Tai-Kadai.	Qian et al. 2001
13	Dai2	China, Yunnan	3	Tai-Kadai.	Yao e Zhang 2002
14	Dai3	China, Yunnan	38	Tai-Kadai.	Yao et al. 2002 b
15	Ewenki	China, North	47	Altaic, Tungus, Northern, Evenki.	Kong et al. 2003
16	Hani	China, Yunnan, Xishuanbanna	33	Sino-Tibetan, Tibeto-Burman, Lolo-Burmese, Loloish, Southern, Akha, Hani, Ha-Ya.	Wen et al. 2004
17	Han1	China, Shannxi, Xian	85	Sino-Tibetan, Chinese.	Oota et al. 2002
18	Han2	China, Hunan, Changsha	82	Sino-Tibetan, Chinese.	Oota et al. 2002
19	Han4	China, Zhanjiang, Guangdong	30	Sino-Tibetan, Chinese.	Yao et al. 2002 a
20	Han5	China, Fengcheng, Liaoning	51	Sino-Tibetan, Chinese.	Yao et al. 2002 a
21	Han6	China, Qingdao, Shandong	49	Sino-Tibetan, Chinese.	Yao et al. 2002 a
22	Han7	China, Yili, Xinjiang	47	Sino-Tibetan, Chinese.	Yao et al. 2002 a
23	Han8	China, Wuhan, Hubei	42	Sino-Tibetan, Chinese.	Yao et al. 2002 a
24	Han9	China, Kunming, Yunnan	43	Sino-Tibetan, Chinese.	Yao et al. 2002 a
25	Hui	China	45	Sino-Tibetan, Chinese.	Yao et al. 2004
26	Havik	India	47	Indo-European, Indo-Iranian.	Mountain et al. 1995
27	Indonesian1	Indonesia	25	Austronesian, Malayo-Polynesian, Malayic, Malayan, Local Malay .	Lum et al. 1994; Redd et al. 1995; Vigilant et al. 1991; Horai et al. 1990
28	Indonesian2	Indonesia, Borneo, Kota Kinabalu	26	Austronesian, Malayo-Polynesian, Malayic, Malayan, Local Malay .	Sykes et al. 1995
29	Indian	India, Utter Pradesh, Kashmir	122	Indo-European, Indo-Iranian, Indo-Aryan.	Kivisild et al. 1999
30	Irani	India, Maharashtra	8	Indo-European, Indo-Iranian.	Baig et al. 2004
31	Jino	China, Yunnan, Xishuanbanna	18	Sino-Tibetan, Tibeto-Burman, Lolo-Burmese, Loloish, Southern.	Wen et al. 2004
32	Kazakh1	China	23	Altaic, Turkic, Western, Aralo-Caspian.	Yao et al. 2004
33	Kazakh2	China	24	Altaic, Turkic, Western, Aralo-Caspian.	Yao et al. 2000
34	Kolam	India, Maharashtra	8	Dravidian, Central, Kolami-Naiki.	Baig et al. 2004
35	Karen Red	Thailand, North	39	Sino-Tibetan, Tibeto-Burman, Karen.	Oota et al. 2001
36	Lahu1	China, Yunnan, Simao	32	Sino-Tibetan, Tibeto-Burman, Lolo-Burmese, Loloish, Southern, Akha, Lahu.	Qian et al. 2001
37	Lahu2	China, Yunnan, Xishuanbanna	15	Sino-Tibetan, Tibeto-Burman, Lolo-Burmese, Loloish, Southern, Akha, Lahu.	Wen et al. 2004
38	Lahu4	China, Yunnan	35	Sino-Tibetan, Tibeto-Burman, Lolo-Burmese, Loloish, Southern, Akha, Lahu.	Yao e Zhang 2002
39	Lambadi	India, Andhra Pradesh	86	Indo-European, Indo-Iranian, Indo-Aryan, Central zone, Rajasthani, Unclassified.	Kivisild et al. 1999
40	Lobana	India, Puanjab	62	Indo-European, Indo-Iranian, Indo-Aryan, Central zone, Rajasthani, Unclassified.	Kivisild et al. 1999
41	Lisu CR	Thailand, Chiang Rai	53	Sino-Tibetan, Tibeto-Burman, Lolo-Burmese, Loloish, Northern, Lisu.	Oota et al. 2001
42	Lisu MHS	Thailand, Mae Hong Son	42	Sino-Tibetan, Tibeto-Burman, Lolo-Burmese, Loloish, Northern, Lisu.	Oota et al. 2001
43	Lisu3	China, Yunnan	37	Sino-Tibetan, Tibeto-Burman, Lolo-Burmese, Loloish, Northern, Lisu.	Yao et al. 2002 b
44	Mongolian1	Mongolia	103	Altaic, Mongolian, Eastern, Oirat-Khalkha, Khalkha-Buriat, Mongolian Proper.	Kolman et al. 1996
45	Mongolian2	China, North	48	Altaic, Mongolian, Eastern, Oirat-Khalkha, Khalkha-Buriat, Mongolian Proper.	Kong et al. 2003
46	Mongolian3	China	49	Altaic, Mongolian, Eastern, Oirat-Khalkha, Khalkha-Buriat, Mongolian Proper.	Yao et al. 2004
47	Mongolian4	China, North	15	Altaic, Mongolian, Eastern, Oirat-Khalkha, Khalkha-Buriat, Mongolian Proper.	Yao et al. 2002 b
48	Mukri	India	42	Indo-European, Indo-Iranian.	Mountain et al. 1995
49	Naxi	China, Yunnan, Lijiang	45	Sino-Tibetan, Tibeto-Burman, Lolo-Burmese, Naxi.	Wen et al. 2004
50	Nu	China, Yunnan	30	Sino-Tibetan, Tibeto-Burman, Lolo-Burmese, Loloish, Unclassified.	Yao et al. 2002 b
51	Oroqen	China, North	44	Altaic, Tungus, Northern, Evenki.	Kong et al. 2003
52	Paiwan	Taiwan	20	Austronesian, Formosan, Paiwanic.	Tajima et al. 2003
53	Pumi	China, Yunnan, Nianglang	35	Sino-Tibetan, Tibeto-Burman, Tangut-Qiang, Qiangic.	Wen et al. 2004
54	Pyuma	Taiwan	20	Austronesian, Formosan, Paiwanic.	Tajima et al. 2003
55	Rukai	Taiwan	20	Austronesian, Formosan, Tsouic.	Tajima et al. 2003
56	Saisiyat	Taiwan	20	Austronesian, Formosan, Paiwanic.	Tajima et al. 2003
57	Sali	China, Yunnan	31	Sino-Tibetan, Tibeto-Burman, Lolo-Burmese, Loloish, Northern, Yi.	Yao et al. 2002 b
58	Tibetan1	China, Qinghai	56	Sino-Tibetan, Tibeto-Burman, Himalayish, Tibeto-Kanauri, Tibetic, Tibetan.	Wen et al. 2004
59	Tibetan2	China, Yunnan, Diqing	24	Sino-Tibetan, Tibeto-Burman, Himalayish, Tibeto-Kanauri, Tibetic, Tibetan.	Qian et al. 2001
60	Tibetan3	China, Yunnan, Zhongdian	35	Sino-Tibetan, Tibeto-Burman, Himalayish, Tibeto-Kanauri, Tibetic, Tibetan.	Wen et al. 2004
61	Tibetan4	China, North	40	Sino-Tibetan, Tibeto-Burman, Himalayish, Tibeto-Kanauri, Tibetic, Tibetan.	Yao et al. 2002 b
62	Thai	Thailand, North	32	Tai-Kadai, Kam-Tai, Be-Tai, Tai-Sek, Tai.	Yao et al. 2002 b
63	Tujia1	China, Hunan Western	66	Sino-Tibetan, Tibeto-Burman, Tujia.	Wen et al. 2004
64	Tujia2	China, Hunan,Yongshun	31	Sino-Tibetan, Tibeto-Burman, Tujia.	Wen et al. 2004
65	Tharu	India, Utter Pradesh	12	Indo-European, Indo-Iranian, Indo-Aryan, Eastern zone, Unclassified.	Kivisild et al. 1999
66	Tsou	Taiwan	20	Austronesian, Formosan, Tsouic, Northern.	Tajima et al. 2003
67	Tu	China, North	35	Altaic, Mongolian, Eastern, Mongour.	Yao et al. 2002 b
68	Uyghur	China	44	Altaic, Turkic, Eastern.	Yao et al. 2000
69	Uzbek	China	58	Altaic, Turkic, Eastern.	Yao et al. 2004
70	Vietnamese	Vietnam	20	Austro-Asiatic, Mon-Khmer, Viet-Muong, Vietnamese.	Oota et al. 2002
71	Wa1	China, Yunnan, Simao	22	Austro-Asiatic, Mon-Khmer, Northern Mon-Khmer, Palaungic, Western Palaungic, Waic, Wa.	Qian et al. 2001
72	Wa2	China, Yunnan	36	Austro-Asiatic, Mon-Khmer, Northern Mon-Khmer, Palaungic, Western Palaungic, Waic, Wa.	Yao e Zhang 2002
73	Yami	Taiwan	20	Austronesian, Malayo-Polynesian, Western Malayo-Polynesian, Northern Philippine, Bashiic-Central Luzon-Northern Mindoro, Bashiic, Yami.	Tajima et al. 2003
74	Yi1	China, Yunnan, Shuangbai	40	Sino-Tibetan, Tibeto-Burman, Lolo-Burmese, Loloish, Northern, Yi.	Wen et al. 2004
75	Yi2	China, Yunnan, Xishuanbanna	16	Sino-Tibetan, Tibeto-Burman, Lolo-Burmese, Loloish, Northern, Yi.	Wen et al. 2004
76	Zhuang	China	83	Tai-Kadai, Kam-Tai, Be-Tai, Tai-Sek, Tai, Northern.	Yao et al. 2002 b
77	Akha D	Thailand, North	26	Sino-Tibetan, Tibeto-Burman, Lolo-Burmese, Loloish, Southern, Akha.	This study
78	Hmong D	Thailand, North	14	Hmong-Mien, Hmongic.	This study
79	Karen D + K. White	Thailand, North	40+31	Sino-Tibetan, Tibeto-Burman, Karen.	This study; Oota et al. 2001
80	Lahu D+Lahu3	Thailand, North	25+39	Sino-Tibetan, Tibeto-Burman, Lolo-Burmese, Loloish, Southern, Akha, Lahu.	This study; Oota et al. 2001
81	Lisu D	Thailand, North	20	Sino-Tibetan, Tibeto-Burman, Lolo-Burmese, Loloish, Northern, Lisu.	This study
82	Iu-Mien D	Thailand, North	21	Hmong-Mien, Mienic.	This study
83	Miao-Hunan	China, Jishou, Hunan	102	Hmong-Mien, Hmongic.	Wen et al. 2005
84	Miao-Yunnan	China, Wenshan, Yunnan	39	Hmong-Mien, Hmongic.	Wen et al. 2005
85	Bu Nu	China, Dahua, Guangxi	19	Hmong-Mien, Hmongic.	Wen et al. 2005
86	Ba Pai	China, Liannan, Guangdong	35	Hmong-Mien, Mienic , Zaomin.	Wen et al. 2005
87	Din Ban	China, Mengla, Yunnan	10	Hmong-Mien, Mienic , Mian-Jin.	Wen et al. 2005
88	Guo Shan	China, Jianghua, Hunan	18	Hmong-Mien, Mienic , Mian-Jin.	Wen et al. 2005
89	Hua Tou	China, Fangcheng, Guangxi	19	Hmong-Mien, Mienic , Mian-Jin.	Wen et al. 2005
90	Kim Mun	China, Malipo, Yunnan	40	Hmong-Mien, Mienic , Mian-Jin.	Wen et al. 2005
91	Lowland	China, Fuchuang, Guangxi	42	Hmong-Mien, Mienic , Mian-Jin.	Wen et al. 2005
92	Lan Tin	China, Tianlin, Guangxi	26	Hmong-Mien, Mienic , Mian-Jin.	Wen et al. 2005
93	Mu Bin	China, Tianlin, Guangxi	6	Hmong-Mien, Hmongic.	Wen et al. 2005
94	Mien	China, Shangsi, Guangxi	32	Hmong-Mien, Mienic , Mian-Jin.	Wen et al. 2005
95	Pan	China, Tianlin, Guangxi	32	Hmong-Mien, Mienic , Mian-Jin.	Wen et al. 2005
96	Tu Yao	China, Hezhou, Guangxi	41	Hmong-Mien, Mienic , Mian-Jin.	Wen et al. 2005
97	Wuzhou	China, Fuchuang, Guangx	31	Hmong-Mien, Mienic , Mian-Jin.	Wen et al. 2005
98	Xi Ban	China, Fangcheng, Guangxi	11	Hmong-Mien, Mienic , Mian-Jin.	Wen et al. 2005
99	You Mian	China, Mengla, Yunnan	27	Hmong-Mien, Mienic , Mian-Jin.	Wen et al. 2005

## Sheet: Y-STR
	Human Y-STR Asian database (6 loci) used in Besaggio et al.
	Population	Region	Sample size	Language	Ref.
1	Buyi	China	35	Tai-Kadai, Kam-Tai, Be-Tai, Tai-Sek, Tai, Northern.	Xue et al. 2005
2	Daur	China, North	39	Altaic, Mongolian, Eastern, Dagur.	Xue et al. 2005
3	Ewenki	China, North	26	Altaic, Tungus, Northern, Evenki.	Xue et al. 2005
4	Han	China, Gansu, Lanzhou	30	Sino-Tibetan, Chinese.	Xue et al. 2005
5	Han	China, Guangdong, Meixian	35	Sino-Tibetan, Chinese.	Xue et al. 2005
6	Han	China, Heilongjiang, Harbin	35	Sino-Tibetan, Chinese.	Xue et al. 2005
7	Han	China, Sichuan, Chengdu	35	Sino-Tibetan, Chinese.	Xue et al. 2005
8	Han	China, Xinjiang	32	Sino-Tibetan, Chinese.	Xue et al. 2005
9	Han	Mongolia	15	Sino-Tibetan, Chinese.	Xue et al. 2005
10	Hani	China	34	Sino-Tibetan, Tibeto-Burman, Lolo-Burmese, Loloish, Southern, Akha, Hani.	Xue et al. 2005
11	Hezhe	China, North	45	Altaic, Tungus, Southern, Southwest.	Xue et al. 2005
12	Hui	China	35	Sino-Tibetan, Chinese.	Xue et al. 2005
13	Korean	China	26	Korean Language Isolate.	Xue et al. 2005
14	Li	China	34	Sino-Tibetan, Chinese ?	Xue et al. 2005
15	Manchu	China	35	Altaic, Tungus, Southern, Southwest.	Xue et al. 2005
16	Mongolian	Mongolia	65	Altaic, Mongolian, Eastern, Oirat-Khalkha, Khalkha-Buriat, Mongolian.	Xue et al. 2005
17	Mongolian	Mongolia, Inner	45	Altaic, Mongolian, Eastern, Oirat-Khalkha, Khalkha-Buriat, Mongolian.	Xue et al. 2005
18	Oroqen	China, North	31	Altaic, Tungus, Northern, Evenki.	Xue et al. 2005
19	Qiang	China	33	Sino-Tibetan, Tibeto-Burman, Tangut-Qiang, Qiangic.	Xue et al. 2005
20	She	China	34	Hmong-Mien, Ho Nte.	Xue et al. 2005
21	Tibetan	Tibet	35	Sino-Tibetan, Tibeto-Burman, Himalayish, Tibeto-Kanauri, Tibetic, Tibetan.	Xue et al. 2005
22	Uygur1	China	31	Altaic, Turkic, Eastern.	Xue et al. 2005
23	Uygur2	China	39	Altaic, Turkic, Eastern.	Xue et al. 2005
24	Xibe	China	41	Altaic, Tungus, Southern.	Xue et al. 2005
25	Yao	China, Guangdong, Liannan	35	Hmong-Mien, Mienic, Mian-Jin.	Xue et al. 2005
26	Yao	China, Guangxi, Bama	35	Hmong-Mien, Mienic, Mian-Jin.	Xue et al. 2005
27	Korean	Korea	301	Korean Language Isolate.	Park et al. 2005
28	Mongolian	Mongolia, Ulaanbaatar	92	Altaic, Mongolian, Eastern, Oirat-Khalkha, Khalkha-Buriat, Mongolian.	Kwak et al. 2006
29	Chinese Mongol	China, Neimenggu	96	Altaic?	Zhu et al. 2005 a
30	Chinese	China	136	Sino-Tibetan, Chinese.	Li et al. 2004
31	Chinese Uigur	China, Xingjiang	107	Altaic, Turkic, Eastern.	Zhu et al. 2005 b
32	Taiwan Han	Taiwan	183	Sino-Tibetan, Chinese.	Tsai et al. 2002
33	Korean	South Korea	316	Korean Language Isolate.	Shin et al. 2001
34	China Beijing Han	China	49	Sino-Tibetan, Chinese.	Kwak et al. 2005
35	Manchurians	China	32	Altaic, Tungus, Southern, Southwest.	Kwak et al. 2005
36	Chinese	China, Yunnan	29	Sino-Tibetan, Chinese.	Kwak et al. 2005
37	Indonesian	Indonesian	32	Austronesian, Malayo-Polynesian, Malayic, Malayan, Local Malay.	Kwak et al. 2005
38	Japan	Japan	104	Japanese.	Kwak et al. 2005
39	Korean 2	Korea	252	Korean Language Isolate.	Kwak et al. 2005
40	Mongolian	Mongolia, Buryat	42	Altaic, Mongolian, Eastern, Oirat-Khalkha, Khalkha-Buriat, Mongolian.	Kwak et al. 2005
41	Philippine	Philippine	76	Austronesian, Malayo-Polynesian, Meso Philippine, Central Philippine, Tagalog.	Kwak et al. 2005
42	Thai	Thailand	41	Tai-Kadai, Kam-Tai, Be-Tai, Tai-Sek, Tai.	Kwak et al. 2005
43	Vietnam	Vietnam	43	Austro-Asiatic, Mon-Khmer, Viet-Muong, Vietnamese.	Kwak et al. 2005
44	Lisu D	Thailand, North	11	Sino-Tibetan, Tibeto-Burman, Lolo-Burmese, Loloish, Northern, Lisu.	This study
45	Akha D	Thailand, North	14	Sino-Tibetan, Tibeto-Burman, Lolo-Burmese, Loloish, Southern, Akha.	This study
46	Hmong D	Thailand, North	7	Hmong-Mien, Mienic.	This study
47	Iu-Mien D	Thailand, North	13	Hmong-Mien, Mienic.	This study
48	Akha	Thailand	21	Sino-Tibetan, Tibeto-Burman, Lolo-Burmese, Loloish, Southern, Akha.	Oota et al. 2001
49	Lahu+Lahu D	Thailand, North	17+15	Sino-Tibetan, Tibeto-Burman, Lolo-Burmese, Loloish, Southern, Akha, Lahu.	This study; Oota et al. 2001
50	Lisu CR	Thailand, Chiang Rai	9	Sino-Tibetan, Tibeto-Burman, Lolo-Burmese, Loloish, Northern, Lisu.	Oota et al. 2001
51	Lisu MHS	Thailand, Mae Hong Son	22	Sino-Tibetan, Tibeto-Burman, Lolo-Burmese, Loloish, Northern, Lisu.	Oota et al. 2001
52	Karen Red	Thailand, North	30	Sino-Tibetan, Tibeto-Burman, Karen.	Oota et al. 2001
53	Karen White+Karen D	Thailand, North	20+19	Sino-Tibetan, Tibeto-Burman, Karen.	This study; Oota et al. 2001
